# Supplementary material for: Retracing Micro-Epidemics of Chagas Disease Using Epicenter Regression
Source: PLoS Comput Biol. 2011 Sep 15;7(9):e1002146. doi: 10.1371/journal.pcbi.1002146 (PMC3174153; doi:10.1371/journal.pcbi.1002146)
Supplement: Dataset S1 — Simulated Data for Epicenter Regression. Simulated data from a Susceptible Infectious (SI) model on a grid to be used when running the epicenter regression and movie codes. (CSV) [file pcbi.1002146.s002.csv]

lat	long	age	POS	X
20.9875	20.9875	39	0	1
60.9625	20.9875	73	0	1
100.9375	20.9875	72	0	0
140.9125	20.9875	58	0	1
180.8875	20.9875	50	0	1
220.8625	20.9875	39	0	0
260.8375	20.9875	45	0	1
300.8125	20.9875	2	0	1
340.7875	20.9875	33	0	0
380.7625	20.9875	65	0	1
420.7375	20.9875	39	0	0
460.7125	20.9875	6	0	1
500.6875	20.9875	39	0	1
540.6625	20.9875	17	0	1
580.6375	20.9875	60	0	1
620.6125	20.9875	13	0	1
660.5875	20.9875	40	0	1
700.5625	20.9875	34	0	0
740.5375	20.9875	24	0	1
780.5125	20.9875	73	0	1
820.4875	20.9875	4	0	0
860.4625	20.9875	35	1	1
900.4375	20.9875	61	0	1
940.4125	20.9875	53	0	0
980.3875	20.9875	56	0	1
1020.3625	20.9875	1	0	0
1060.3375	20.9875	70	0	1
1100.3125	20.9875	80	0	1
1140.2875	20.9875	20	0	0
1180.2625	20.9875	54	0	1
1220.2375	20.9875	32	0	1
1260.2125	20.9875	79	0	1
1300.1875	20.9875	26	0	0
1340.1625	20.9875	10	0	0
1380.1375	20.9875	67	0	0
1420.1125	20.9875	30	0	0
1460.0875	20.9875	80	0	1
1500.0625	20.9875	42	0	1
1540.0375	20.9875	80	0	1
1580.0125	20.9875	25	0	0
20.9875	60.9625	75	0	1
60.9625	60.9625	14	0	0
100.9375	60.9625	31	0	1
140.9125	60.9625	72	0	0
180.8875	60.9625	12	0	0
220.8625	60.9625	74	0	0
260.8375	60.9625	57	0	1
300.8125	60.9625	79	0	0
340.7875	60.9625	45	0	1
380.7625	60.9625	65	0	0
420.7375	60.9625	78	0	0
460.7125	60.9625	66	0	1
500.6875	60.9625	54	0	0
540.6625	60.9625	55	0	1
580.6375	60.9625	66	0	0
620.6125	60.9625	22	0	0
660.5875	60.9625	35	0	1
700.5625	60.9625	9	0	0
740.5375	60.9625	7	0	1
780.5125	60.9625	28	1	0
820.4875	60.9625	10	0	1
860.4625	60.9625	46	0	0
900.4375	60.9625	41	0	0
940.4125	60.9625	69	0	1
980.3875	60.9625	20	0	1
1020.3625	60.9625	24	0	0
1060.3375	60.9625	13	0	1
1100.3125	60.9625	69	0	1
1140.2875	60.9625	14	0	1
1180.2625	60.9625	30	0	1
1220.2375	60.9625	65	0	1
1260.2125	60.9625	22	0	0
1300.1875	60.9625	24	0	1
1340.1625	60.9625	12	0	0
1380.1375	60.9625	80	0	1
1420.1125	60.9625	39	0	1
1460.0875	60.9625	77	0	0
1500.0625	60.9625	62	0	0
1540.0375	60.9625	13	0	1
1580.0125	60.9625	46	0	1
20.9875	100.9375	7	0	1
60.9625	100.9375	66	0	0
100.9375	100.9375	74	0	0
140.9125	100.9375	45	0	0
180.8875	100.9375	7	0	0
220.8625	100.9375	10	0	1
260.8375	100.9375	54	0	0
300.8125	100.9375	29	0	1
340.7875	100.9375	34	0	1
380.7625	100.9375	60	0	1
420.7375	100.9375	65	0	1
460.7125	100.9375	61	0	1
500.6875	100.9375	55	0	1
540.6625	100.9375	45	0	1
580.6375	100.9375	71	0	1
620.6125	100.9375	21	0	1
660.5875	100.9375	8	0	1
700.5625	100.9375	62	0	0
740.5375	100.9375	50	0	0
780.5125	100.9375	18	0	0
820.4875	100.9375	77	0	0
860.4625	100.9375	16	0	1
900.4375	100.9375	49	0	1
940.4125	100.9375	44	0	1
980.3875	100.9375	37	0	1
1020.3625	100.9375	22	0	0
1060.3375	100.9375	4	0	0
1100.3125	100.9375	22	0	0
1140.2875	100.9375	51	0	0
1180.2625	100.9375	42	0	0
1220.2375	100.9375	26	0	0
1260.2125	100.9375	52	0	0
1300.1875	100.9375	69	0	1
1340.1625	100.9375	73	0	1
1380.1375	100.9375	37	0	0
1420.1125	100.9375	68	0	0
1460.0875	100.9375	12	0	1
1500.0625	100.9375	53	0	0
1540.0375	100.9375	32	0	0
1580.0125	100.9375	47	0	1
20.9875	140.9125	62	0	1
60.9625	140.9125	53	0	1
100.9375	140.9125	16	0	0
140.9125	140.9125	77	0	0
180.8875	140.9125	30	0	0
220.8625	140.9125	45	0	1
260.8375	140.9125	49	0	1
300.8125	140.9125	70	0	1
340.7875	140.9125	9	0	0
380.7625	140.9125	35	0	1
420.7375	140.9125	75	0	0
460.7125	140.9125	2	0	0
500.6875	140.9125	75	0	0
540.6625	140.9125	65	0	1
580.6375	140.9125	18	0	0
620.6125	140.9125	23	0	0
660.5875	140.9125	23	0	0
700.5625	140.9125	37	0	0
740.5375	140.9125	14	0	0
780.5125	140.9125	75	1	0
820.4875	140.9125	70	0	1
860.4625	140.9125	59	0	1
900.4375	140.9125	51	0	0
940.4125	140.9125	23	0	1
980.3875	140.9125	6	0	1
1020.3625	140.9125	7	1	1
1060.3375	140.9125	11	0	0
1100.3125	140.9125	6	0	1
1140.2875	140.9125	40	0	1
1180.2625	140.9125	49	0	0
1220.2375	140.9125	60	0	1
1260.2125	140.9125	21	0	1
1300.1875	140.9125	4	0	1
1340.1625	140.9125	25	0	1
1380.1375	140.9125	26	0	1
1420.1125	140.9125	7	0	1
1460.0875	140.9125	71	0	0
1500.0625	140.9125	24	0	1
1540.0375	140.9125	60	0	1
1580.0125	140.9125	42	0	1
20.9875	180.8875	77	0	1
60.9625	180.8875	49	0	1
100.9375	180.8875	5	0	0
140.9125	180.8875	65	0	1
180.8875	180.8875	57	0	1
220.8625	180.8875	57	0	0
260.8375	180.8875	10	0	1
300.8125	180.8875	5	0	0
340.7875	180.8875	17	0	1
380.7625	180.8875	20	0	0
420.7375	180.8875	57	0	0
460.7125	180.8875	23	0	0
500.6875	180.8875	68	0	1
540.6625	180.8875	3	0	0
580.6375	180.8875	14	0	0
620.6125	180.8875	80	1	1
660.5875	180.8875	68	0	1
700.5625	180.8875	69	0	1
740.5375	180.8875	50	0	0
780.5125	180.8875	12	0	0
820.4875	180.8875	8	0	0
860.4625	180.8875	35	0	1
900.4375	180.8875	32	1	1
940.4125	180.8875	36	0	1
980.3875	180.8875	75	0	0
1020.3625	180.8875	57	0	0
1060.3375	180.8875	10	0	0
1100.3125	180.8875	46	0	0
1140.2875	180.8875	69	0	1
1180.2625	180.8875	60	0	0
1220.2375	180.8875	10	0	1
1260.2125	180.8875	37	0	1
1300.1875	180.8875	72	0	1
1340.1625	180.8875	54	0	0
1380.1375	180.8875	51	0	1
1420.1125	180.8875	78	0	0
1460.0875	180.8875	26	0	0
1500.0625	180.8875	59	0	1
1540.0375	180.8875	53	0	1
1580.0125	180.8875	55	0	1
20.9875	220.8625	71	0	1
60.9625	220.8625	8	0	1
100.9375	220.8625	61	0	0
140.9125	220.8625	75	0	0
180.8875	220.8625	20	0	1
220.8625	220.8625	15	0	0
260.8375	220.8625	7	0	1
300.8125	220.8625	21	0	1
340.7875	220.8625	50	0	1
380.7625	220.8625	63	0	0
420.7375	220.8625	44	0	1
460.7125	220.8625	42	0	1
500.6875	220.8625	56	0	0
540.6625	220.8625	20	0	0
580.6375	220.8625	9	0	1
620.6125	220.8625	17	0	0
660.5875	220.8625	64	0	0
700.5625	220.8625	80	0	1
740.5375	220.8625	68	0	0
780.5125	220.8625	70	0	0
820.4875	220.8625	75	0	1
860.4625	220.8625	69	0	0
900.4375	220.8625	18	0	1
940.4125	220.8625	21	0	0
980.3875	220.8625	57	0	0
1020.3625	220.8625	25	0	0
1060.3375	220.8625	51	0	0
1100.3125	220.8625	55	0	1
1140.2875	220.8625	74	0	1
1180.2625	220.8625	40	0	0
1220.2375	220.8625	77	0	0
1260.2125	220.8625	70	0	0
1300.1875	220.8625	20	0	0
1340.1625	220.8625	54	0	1
1380.1375	220.8625	27	0	0
1420.1125	220.8625	11	0	0
1460.0875	220.8625	54	0	0
1500.0625	220.8625	8	0	0
1540.0375	220.8625	62	0	0
1580.0125	220.8625	20	0	1
20.9875	260.8375	10	0	0
60.9625	260.8375	47	0	0
100.9375	260.8375	45	0	0
140.9125	260.8375	1	0	0
180.8875	260.8375	6	0	0
220.8625	260.8375	71	0	0
260.8375	260.8375	57	0	1
300.8125	260.8375	68	0	1
340.7875	260.8375	11	0	1
380.7625	260.8375	21	0	0
420.7375	260.8375	62	0	0
460.7125	260.8375	62	0	1
500.6875	260.8375	32	0	1
540.6625	260.8375	68	0	1
580.6375	260.8375	10	0	1
620.6125	260.8375	65	0	1
660.5875	260.8375	68	0	1
700.5625	260.8375	2	0	1
740.5375	260.8375	58	0	0
780.5125	260.8375	65	0	0
820.4875	260.8375	76	0	1
860.4625	260.8375	49	0	1
900.4375	260.8375	46	0	1
940.4125	260.8375	31	0	1
980.3875	260.8375	6	0	0
1020.3625	260.8375	16	0	0
1060.3375	260.8375	63	0	1
1100.3125	260.8375	45	0	0
1140.2875	260.8375	40	0	1
1180.2625	260.8375	63	0	0
1220.2375	260.8375	35	0	0
1260.2125	260.8375	13	0	0
1300.1875	260.8375	11	0	1
1340.1625	260.8375	77	0	1
1380.1375	260.8375	9	0	1
1420.1125	260.8375	69	0	1
1460.0875	260.8375	47	0	0
1500.0625	260.8375	12	0	0
1540.0375	260.8375	69	0	1
1580.0125	260.8375	20	0	0
20.9875	300.8125	8	0	0
60.9625	300.8125	55	0	0
100.9375	300.8125	16	0	1
140.9125	300.8125	2	0	1
180.8875	300.8125	79	0	1
220.8625	300.8125	62	0	1
260.8375	300.8125	27	0	1
300.8125	300.8125	68	0	1
340.7875	300.8125	32	0	0
380.7625	300.8125	42	0	1
420.7375	300.8125	2	0	0
460.7125	300.8125	9	0	0
500.6875	300.8125	31	0	0
540.6625	300.8125	61	1	0
580.6375	300.8125	37	0	0
620.6125	300.8125	15	0	0
660.5875	300.8125	64	0	1
700.5625	300.8125	23	0	0
740.5375	300.8125	8	1	0
780.5125	300.8125	33	0	0
820.4875	300.8125	78	0	0
860.4625	300.8125	66	0	0
900.4375	300.8125	8	0	0
940.4125	300.8125	23	0	0
980.3875	300.8125	45	0	0
1020.3625	300.8125	76	0	0
1060.3375	300.8125	71	0	0
1100.3125	300.8125	20	0	1
1140.2875	300.8125	76	0	0
1180.2625	300.8125	23	0	1
1220.2375	300.8125	21	0	0
1260.2125	300.8125	13	0	0
1300.1875	300.8125	26	0	0
1340.1625	300.8125	12	0	0
1380.1375	300.8125	73	0	1
1420.1125	300.8125	68	0	1
1460.0875	300.8125	45	0	1
1500.0625	300.8125	31	0	0
1540.0375	300.8125	30	0	0
1580.0125	300.8125	79	0	1
20.9875	340.7875	1	0	0
60.9625	340.7875	40	0	1
100.9375	340.7875	55	0	0
140.9125	340.7875	25	0	1
180.8875	340.7875	65	0	1
220.8625	340.7875	46	0	1
260.8375	340.7875	21	0	0
300.8125	340.7875	37	0	0
340.7875	340.7875	54	0	0
380.7625	340.7875	26	0	1
420.7375	340.7875	57	0	0
460.7125	340.7875	76	0	0
500.6875	340.7875	72	0	0
540.6625	340.7875	53	0	0
580.6375	340.7875	48	0	0
620.6125	340.7875	78	0	0
660.5875	340.7875	5	0	0
700.5625	340.7875	76	0	1
740.5375	340.7875	60	0	0
780.5125	340.7875	63	0	1
820.4875	340.7875	57	0	0
860.4625	340.7875	12	0	0
900.4375	340.7875	72	0	1
940.4125	340.7875	24	0	0
980.3875	340.7875	15	0	1
1020.3625	340.7875	12	0	0
1060.3375	340.7875	56	0	1
1100.3125	340.7875	70	0	0
1140.2875	340.7875	76	0	0
1180.2625	340.7875	79	0	1
1220.2375	340.7875	34	0	0
1260.2125	340.7875	4	0	1
1300.1875	340.7875	47	0	1
1340.1625	340.7875	78	0	1
1380.1375	340.7875	30	0	0
1420.1125	340.7875	75	0	1
1460.0875	340.7875	31	0	1
1500.0625	340.7875	54	0	0
1540.0375	340.7875	24	0	0
1580.0125	340.7875	75	0	0
20.9875	380.7625	18	0	1
60.9625	380.7625	39	0	0
100.9375	380.7625	66	0	0
140.9125	380.7625	55	0	0
180.8875	380.7625	78	0	1
220.8625	380.7625	69	0	0
260.8375	380.7625	28	0	1
300.8125	380.7625	52	0	1
340.7875	380.7625	1	0	1
380.7625	380.7625	3	0	0
420.7375	380.7625	73	0	0
460.7125	380.7625	80	0	0
500.6875	380.7625	72	0	0
540.6625	380.7625	31	0	1
580.6375	380.7625	34	0	0
620.6125	380.7625	70	0	0
660.5875	380.7625	25	0	0
700.5625	380.7625	24	0	1
740.5375	380.7625	27	0	0
780.5125	380.7625	31	0	0
820.4875	380.7625	47	0	1
860.4625	380.7625	13	0	1
900.4375	380.7625	19	0	0
940.4125	380.7625	8	1	1
980.3875	380.7625	78	1	0
1020.3625	380.7625	72	0	1
1060.3375	380.7625	29	0	1
1100.3125	380.7625	6	0	0
1140.2875	380.7625	50	0	1
1180.2625	380.7625	32	0	0
1220.2375	380.7625	49	0	1
1260.2125	380.7625	24	0	0
1300.1875	380.7625	35	0	1
1340.1625	380.7625	25	0	0
1380.1375	380.7625	36	0	0
1420.1125	380.7625	67	0	1
1460.0875	380.7625	72	0	0
1500.0625	380.7625	26	0	0
1540.0375	380.7625	26	0	0
1580.0125	380.7625	70	0	1
20.9875	420.7375	3	0	0
60.9625	420.7375	30	0	0
100.9375	420.7375	72	0	1
140.9125	420.7375	27	0	1
180.8875	420.7375	37	0	1
220.8625	420.7375	37	0	0
260.8375	420.7375	76	0	1
300.8125	420.7375	55	0	0
340.7875	420.7375	67	0	1
380.7625	420.7375	69	0	0
420.7375	420.7375	25	0	0
460.7125	420.7375	35	0	1
500.6875	420.7375	49	0	0
540.6625	420.7375	44	0	1
580.6375	420.7375	5	0	1
620.6125	420.7375	10	0	1
660.5875	420.7375	21	0	0
700.5625	420.7375	3	0	1
740.5375	420.7375	33	0	0
780.5125	420.7375	79	1	1
820.4875	420.7375	3	0	0
860.4625	420.7375	2	0	1
900.4375	420.7375	48	0	1
940.4125	420.7375	14	0	0
980.3875	420.7375	72	0	1
1020.3625	420.7375	57	0	0
1060.3375	420.7375	77	0	1
1100.3125	420.7375	34	0	1
1140.2875	420.7375	80	0	1
1180.2625	420.7375	80	0	0
1220.2375	420.7375	7	0	0
1260.2125	420.7375	46	0	0
1300.1875	420.7375	44	0	0
1340.1625	420.7375	57	0	1
1380.1375	420.7375	78	0	0
1420.1125	420.7375	13	0	1
1460.0875	420.7375	2	0	1
1500.0625	420.7375	31	0	0
1540.0375	420.7375	63	0	1
1580.0125	420.7375	48	0	0
20.9875	460.7125	11	0	1
60.9625	460.7125	51	0	1
100.9375	460.7125	38	0	0
140.9125	460.7125	36	0	1
180.8875	460.7125	49	0	0
220.8625	460.7125	27	0	0
260.8375	460.7125	15	0	1
300.8125	460.7125	36	0	1
340.7875	460.7125	70	0	1
380.7625	460.7125	26	0	1
420.7375	460.7125	50	0	0
460.7125	460.7125	11	0	1
500.6875	460.7125	76	0	1
540.6625	460.7125	38	0	0
580.6375	460.7125	64	0	0
620.6125	460.7125	2	0	0
660.5875	460.7125	18	1	1
700.5625	460.7125	73	1	0
740.5375	460.7125	29	0	0
780.5125	460.7125	34	0	0
820.4875	460.7125	11	1	1
860.4625	460.7125	63	0	1
900.4375	460.7125	6	0	1
940.4125	460.7125	20	0	0
980.3875	460.7125	79	0	1
1020.3625	460.7125	38	0	1
1060.3375	460.7125	61	0	0
1100.3125	460.7125	21	0	1
1140.2875	460.7125	50	0	0
1180.2625	460.7125	46	0	1
1220.2375	460.7125	18	0	0
1260.2125	460.7125	72	0	1
1300.1875	460.7125	79	0	0
1340.1625	460.7125	15	0	1
1380.1375	460.7125	79	0	1
1420.1125	460.7125	28	0	1
1460.0875	460.7125	49	0	1
1500.0625	460.7125	2	0	0
1540.0375	460.7125	52	0	0
1580.0125	460.7125	8	0	0
20.9875	500.6875	32	0	1
60.9625	500.6875	58	0	1
100.9375	500.6875	72	0	0
140.9125	500.6875	60	0	0
180.8875	500.6875	80	0	1
220.8625	500.6875	68	0	0
260.8375	500.6875	47	0	1
300.8125	500.6875	24	0	1
340.7875	500.6875	4	0	0
380.7625	500.6875	62	0	1
420.7375	500.6875	1	0	0
460.7125	500.6875	31	0	0
500.6875	500.6875	19	0	1
540.6625	500.6875	15	0	1
580.6375	500.6875	6	0	0
620.6125	500.6875	25	0	0
660.5875	500.6875	18	0	0
700.5625	500.6875	14	0	0
740.5375	500.6875	78	0	0
780.5125	500.6875	76	0	0
820.4875	500.6875	46	0	0
860.4625	500.6875	5	0	1
900.4375	500.6875	52	1	1
940.4125	500.6875	65	0	1
980.3875	500.6875	48	0	0
1020.3625	500.6875	65	0	1
1060.3375	500.6875	72	0	0
1100.3125	500.6875	15	0	1
1140.2875	500.6875	46	0	1
1180.2625	500.6875	26	0	1
1220.2375	500.6875	62	0	0
1260.2125	500.6875	71	0	1
1300.1875	500.6875	78	0	1
1340.1625	500.6875	8	0	1
1380.1375	500.6875	40	0	0
1420.1125	500.6875	73	0	0
1460.0875	500.6875	5	0	0
1500.0625	500.6875	4	0	0
1540.0375	500.6875	1	0	0
1580.0125	500.6875	79	0	0
20.9875	540.6625	78	0	1
60.9625	540.6625	19	0	1
100.9375	540.6625	32	0	1
140.9125	540.6625	72	0	0
180.8875	540.6625	46	0	1
220.8625	540.6625	65	0	0
260.8375	540.6625	59	0	0
300.8125	540.6625	80	0	0
340.7875	540.6625	25	0	0
380.7625	540.6625	52	0	1
420.7375	540.6625	66	0	0
460.7125	540.6625	30	0	1
500.6875	540.6625	74	0	0
540.6625	540.6625	62	0	0
580.6375	540.6625	51	0	0
620.6125	540.6625	11	0	0
660.5875	540.6625	74	1	0
700.5625	540.6625	3	0	0
740.5375	540.6625	21	0	1
780.5125	540.6625	48	0	0
820.4875	540.6625	46	0	0
860.4625	540.6625	67	0	1
900.4375	540.6625	52	0	1
940.4125	540.6625	18	0	1
980.3875	540.6625	8	0	0
1020.3625	540.6625	6	0	1
1060.3375	540.6625	21	0	0
1100.3125	540.6625	20	0	0
1140.2875	540.6625	48	0	1
1180.2625	540.6625	65	0	0
1220.2375	540.6625	50	0	1
1260.2125	540.6625	31	0	1
1300.1875	540.6625	7	0	0
1340.1625	540.6625	47	0	1
1380.1375	540.6625	57	0	1
1420.1125	540.6625	34	0	1
1460.0875	540.6625	31	0	1
1500.0625	540.6625	20	0	1
1540.0375	540.6625	67	0	1
1580.0125	540.6625	1	0	1
20.9875	580.6375	2	0	1
60.9625	580.6375	2	0	1
100.9375	580.6375	67	0	1
140.9125	580.6375	41	0	1
180.8875	580.6375	64	0	0
220.8625	580.6375	23	0	1
260.8375	580.6375	78	0	0
300.8125	580.6375	67	0	0
340.7875	580.6375	21	0	0
380.7625	580.6375	74	0	1
420.7375	580.6375	45	0	0
460.7125	580.6375	57	0	1
500.6875	580.6375	80	0	0
540.6625	580.6375	2	0	0
580.6375	580.6375	42	1	0
620.6125	580.6375	49	0	0
660.5875	580.6375	52	1	0
700.5625	580.6375	18	0	1
740.5375	580.6375	74	0	1
780.5125	580.6375	53	0	0
820.4875	580.6375	51	1	1
860.4625	580.6375	29	0	1
900.4375	580.6375	50	0	0
940.4125	580.6375	67	0	1
980.3875	580.6375	25	0	1
1020.3625	580.6375	23	0	0
1060.3375	580.6375	10	0	1
1100.3125	580.6375	15	0	0
1140.2875	580.6375	7	0	0
1180.2625	580.6375	59	0	0
1220.2375	580.6375	26	0	0
1260.2125	580.6375	12	0	0
1300.1875	580.6375	21	0	1
1340.1625	580.6375	1	0	1
1380.1375	580.6375	38	0	0
1420.1125	580.6375	20	0	1
1460.0875	580.6375	11	0	0
1500.0625	580.6375	21	0	1
1540.0375	580.6375	42	0	1
1580.0125	580.6375	6	0	0
20.9875	620.6125	27	0	1
60.9625	620.6125	30	0	0
100.9375	620.6125	29	0	1
140.9125	620.6125	59	0	1
180.8875	620.6125	12	0	0
220.8625	620.6125	66	0	0
260.8375	620.6125	60	0	0
300.8125	620.6125	35	0	0
340.7875	620.6125	65	0	0
380.7625	620.6125	12	0	1
420.7375	620.6125	63	0	1
460.7125	620.6125	35	1	0
500.6875	620.6125	60	0	0
540.6625	620.6125	23	0	0
580.6375	620.6125	47	0	0
620.6125	620.6125	48	0	1
660.5875	620.6125	57	0	0
700.5625	620.6125	71	0	1
740.5375	620.6125	16	0	0
780.5125	620.6125	12	0	0
820.4875	620.6125	17	0	0
860.4625	620.6125	13	0	0
900.4375	620.6125	12	0	1
940.4125	620.6125	28	0	0
980.3875	620.6125	59	0	0
1020.3625	620.6125	63	0	0
1060.3375	620.6125	30	0	1
1100.3125	620.6125	38	0	0
1140.2875	620.6125	37	0	0
1180.2625	620.6125	16	0	1
1220.2375	620.6125	58	0	1
1260.2125	620.6125	14	0	0
1300.1875	620.6125	32	0	0
1340.1625	620.6125	52	0	1
1380.1375	620.6125	14	0	0
1420.1125	620.6125	7	0	0
1460.0875	620.6125	21	0	0
1500.0625	620.6125	17	0	1
1540.0375	620.6125	5	0	0
1580.0125	620.6125	11	0	1
20.9875	660.5875	43	0	1
60.9625	660.5875	7	0	1
100.9375	660.5875	77	0	0
140.9125	660.5875	4	0	1
180.8875	660.5875	33	0	0
220.8625	660.5875	63	0	0
260.8375	660.5875	74	0	0
300.8125	660.5875	79	0	0
340.7875	660.5875	52	0	0
380.7625	660.5875	63	0	1
420.7375	660.5875	67	0	1
460.7125	660.5875	54	0	0
500.6875	660.5875	52	0	0
540.6625	660.5875	22	1	0
580.6375	660.5875	5	0	0
620.6125	660.5875	53	1	1
660.5875	660.5875	72	0	1
700.5625	660.5875	10	0	1
740.5375	660.5875	38	0	0
780.5125	660.5875	33	0	0
820.4875	660.5875	41	0	1
860.4625	660.5875	31	1	1
900.4375	660.5875	24	0	0
940.4125	660.5875	45	0	0
980.3875	660.5875	71	0	0
1020.3625	660.5875	16	0	0
1060.3375	660.5875	51	0	1
1100.3125	660.5875	10	0	1
1140.2875	660.5875	44	0	0
1180.2625	660.5875	80	0	0
1220.2375	660.5875	79	0	1
1260.2125	660.5875	31	0	0
1300.1875	660.5875	67	0	0
1340.1625	660.5875	43	0	0
1380.1375	660.5875	50	0	1
1420.1125	660.5875	32	0	0
1460.0875	660.5875	30	0	1
1500.0625	660.5875	7	0	0
1540.0375	660.5875	2	0	1
1580.0125	660.5875	32	0	1
20.9875	700.5625	19	0	0
60.9625	700.5625	4	0	1
100.9375	700.5625	60	0	1
140.9125	700.5625	66	0	0
180.8875	700.5625	1	0	0
220.8625	700.5625	34	0	1
260.8375	700.5625	7	0	0
300.8125	700.5625	65	0	1
340.7875	700.5625	63	0	1
380.7625	700.5625	27	0	0
420.7375	700.5625	3	0	0
460.7125	700.5625	57	0	1
500.6875	700.5625	70	0	0
540.6625	700.5625	51	0	1
580.6375	700.5625	8	0	1
620.6125	700.5625	76	0	0
660.5875	700.5625	12	0	0
700.5625	700.5625	48	0	1
740.5375	700.5625	69	0	1
780.5125	700.5625	56	1	0
820.4875	700.5625	29	0	1
860.4625	700.5625	35	1	1
900.4375	700.5625	80	0	0
940.4125	700.5625	32	0	1
980.3875	700.5625	40	1	0
1020.3625	700.5625	42	0	0
1060.3375	700.5625	2	0	0
1100.3125	700.5625	11	0	0
1140.2875	700.5625	39	0	1
1180.2625	700.5625	35	0	1
1220.2375	700.5625	3	0	0
1260.2125	700.5625	14	0	0
1300.1875	700.5625	22	0	1
1340.1625	700.5625	39	0	0
1380.1375	700.5625	46	0	1
1420.1125	700.5625	31	0	1
1460.0875	700.5625	3	0	0
1500.0625	700.5625	51	0	1
1540.0375	700.5625	25	0	0
1580.0125	700.5625	53	0	1
20.9875	740.5375	1	0	1
60.9625	740.5375	53	0	1
100.9375	740.5375	65	0	1
140.9125	740.5375	55	0	1
180.8875	740.5375	80	0	0
220.8625	740.5375	34	0	1
260.8375	740.5375	9	0	1
300.8125	740.5375	65	0	0
340.7875	740.5375	8	0	0
380.7625	740.5375	31	0	0
420.7375	740.5375	72	0	1
460.7125	740.5375	72	0	0
500.6875	740.5375	72	0	0
540.6625	740.5375	17	0	0
580.6375	740.5375	20	0	1
620.6125	740.5375	30	1	0
660.5875	740.5375	9	0	0
700.5625	740.5375	18	0	0
740.5375	740.5375	69	1	0
780.5125	740.5375	54	1	1
820.4875	740.5375	8	1	0
860.4625	740.5375	12	1	1
900.4375	740.5375	16	0	1
940.4125	740.5375	58	0	1
980.3875	740.5375	22	0	1
1020.3625	740.5375	2	0	1
1060.3375	740.5375	5	0	0
1100.3125	740.5375	22	0	0
1140.2875	740.5375	80	0	0
1180.2625	740.5375	76	0	1
1220.2375	740.5375	75	0	0
1260.2125	740.5375	15	0	0
1300.1875	740.5375	11	0	1
1340.1625	740.5375	37	0	0
1380.1375	740.5375	65	0	1
1420.1125	740.5375	36	0	1
1460.0875	740.5375	11	0	1
1500.0625	740.5375	63	0	1
1540.0375	740.5375	41	0	1
1580.0125	740.5375	28	0	0
20.9875	780.5125	16	0	0
60.9625	780.5125	42	0	0
100.9375	780.5125	71	0	1
140.9125	780.5125	40	0	1
180.8875	780.5125	1	0	1
220.8625	780.5125	19	0	0
260.8375	780.5125	72	0	1
300.8125	780.5125	1	0	1
340.7875	780.5125	16	0	0
380.7625	780.5125	8	0	1
420.7375	780.5125	4	0	0
460.7125	780.5125	22	0	0
500.6875	780.5125	60	0	1
540.6625	780.5125	44	0	1
580.6375	780.5125	25	0	0
620.6125	780.5125	63	0	0
660.5875	780.5125	25	0	0
700.5625	780.5125	47	0	0
740.5375	780.5125	44	0	0
780.5125	780.5125	67	0	1
820.4875	780.5125	77	0	1
860.4625	780.5125	22	0	1
900.4375	780.5125	29	0	0
940.4125	780.5125	58	0	0
980.3875	780.5125	22	0	1
1020.3625	780.5125	59	0	1
1060.3375	780.5125	23	0	1
1100.3125	780.5125	35	0	0
1140.2875	780.5125	75	0	1
1180.2625	780.5125	37	0	1
1220.2375	780.5125	19	0	0
1260.2125	780.5125	25	0	1
1300.1875	780.5125	37	0	0
1340.1625	780.5125	59	0	1
1380.1375	780.5125	22	0	0
1420.1125	780.5125	32	0	0
1460.0875	780.5125	37	0	0
1500.0625	780.5125	74	0	1
1540.0375	780.5125	29	0	0
1580.0125	780.5125	67	0	0
20.9875	820.4875	69	0	1
60.9625	820.4875	36	0	0
100.9375	820.4875	37	0	0
140.9125	820.4875	57	0	0
180.8875	820.4875	20	0	1
220.8625	820.4875	27	0	1
260.8375	820.4875	74	0	0
300.8125	820.4875	52	0	0
340.7875	820.4875	53	0	1
380.7625	820.4875	52	0	1
420.7375	820.4875	66	0	0
460.7125	820.4875	42	0	1
500.6875	820.4875	68	0	1
540.6625	820.4875	25	0	1
580.6375	820.4875	38	0	0
620.6125	820.4875	80	1	0
660.5875	820.4875	18	1	0
700.5625	820.4875	53	1	0
740.5375	820.4875	44	0	0
780.5125	820.4875	15	0	0
820.4875	820.4875	20	1	1
860.4625	820.4875	12	0	0
900.4375	820.4875	13	0	0
940.4125	820.4875	11	0	1
980.3875	820.4875	57	0	0
1020.3625	820.4875	63	1	0
1060.3375	820.4875	43	0	1
1100.3125	820.4875	2	0	1
1140.2875	820.4875	31	0	1
1180.2625	820.4875	79	0	1
1220.2375	820.4875	56	0	0
1260.2125	820.4875	68	0	1
1300.1875	820.4875	57	0	1
1340.1625	820.4875	54	0	0
1380.1375	820.4875	16	0	0
1420.1125	820.4875	1	0	1
1460.0875	820.4875	5	0	1
1500.0625	820.4875	35	0	0
1540.0375	820.4875	52	0	0
1580.0125	820.4875	2	0	1
20.9875	860.4625	52	0	1
60.9625	860.4625	32	0	0
100.9375	860.4625	32	0	1
140.9125	860.4625	10	0	1
180.8875	860.4625	69	0	1
220.8625	860.4625	21	0	1
260.8375	860.4625	29	0	1
300.8125	860.4625	30	0	1
340.7875	860.4625	1	0	0
380.7625	860.4625	77	0	1
420.7375	860.4625	24	0	1
460.7125	860.4625	26	0	1
500.6875	860.4625	71	0	1
540.6625	860.4625	24	0	1
580.6375	860.4625	52	0	1
620.6125	860.4625	34	0	0
660.5875	860.4625	23	0	0
700.5625	860.4625	10	0	0
740.5375	860.4625	2	0	0
780.5125	860.4625	21	0	1
820.4875	860.4625	52	0	1
860.4625	860.4625	5	0	1
900.4375	860.4625	56	0	0
940.4125	860.4625	24	0	1
980.3875	860.4625	49	0	0
1020.3625	860.4625	28	0	1
1060.3375	860.4625	56	0	0
1100.3125	860.4625	26	0	0
1140.2875	860.4625	68	0	0
1180.2625	860.4625	33	0	0
1220.2375	860.4625	36	0	0
1260.2125	860.4625	61	0	1
1300.1875	860.4625	69	0	1
1340.1625	860.4625	48	0	0
1380.1375	860.4625	41	0	1
1420.1125	860.4625	75	0	0
1460.0875	860.4625	36	0	1
1500.0625	860.4625	59	0	1
1540.0375	860.4625	69	0	1
1580.0125	860.4625	27	0	0
20.9875	900.4375	77	0	0
60.9625	900.4375	57	0	1
100.9375	900.4375	6	0	1
140.9125	900.4375	59	0	1
180.8875	900.4375	38	0	0
220.8625	900.4375	29	0	0
260.8375	900.4375	79	0	0
300.8125	900.4375	54	0	1
340.7875	900.4375	12	0	1
380.7625	900.4375	48	0	1
420.7375	900.4375	34	0	1
460.7125	900.4375	6	0	0
500.6875	900.4375	59	0	1
540.6625	900.4375	14	0	1
580.6375	900.4375	46	0	1
620.6125	900.4375	44	0	0
660.5875	900.4375	26	0	0
700.5625	900.4375	44	0	1
740.5375	900.4375	11	0	1
780.5125	900.4375	23	1	1
820.4875	900.4375	37	1	1
860.4625	900.4375	49	1	1
900.4375	900.4375	75	1	1
940.4125	900.4375	22	0	1
980.3875	900.4375	49	0	1
1020.3625	900.4375	66	0	0
1060.3375	900.4375	76	0	0
1100.3125	900.4375	74	0	0
1140.2875	900.4375	2	0	0
1180.2625	900.4375	33	0	0
1220.2375	900.4375	49	0	1
1260.2125	900.4375	56	0	1
1300.1875	900.4375	69	0	0
1340.1625	900.4375	52	0	1
1380.1375	900.4375	45	0	0
1420.1125	900.4375	78	0	1
1460.0875	900.4375	54	0	1
1500.0625	900.4375	50	0	1
1540.0375	900.4375	76	0	0
1580.0125	900.4375	42	0	1
20.9875	940.4125	32	0	0
60.9625	940.4125	39	0	1
100.9375	940.4125	61	0	0
140.9125	940.4125	13	0	1
180.8875	940.4125	29	0	0
220.8625	940.4125	49	0	1
260.8375	940.4125	31	0	0
300.8125	940.4125	19	0	1
340.7875	940.4125	17	0	0
380.7625	940.4125	69	0	1
420.7375	940.4125	75	0	1
460.7125	940.4125	60	0	1
500.6875	940.4125	49	0	0
540.6625	940.4125	60	0	1
580.6375	940.4125	6	0	1
620.6125	940.4125	38	0	1
660.5875	940.4125	76	0	1
700.5625	940.4125	66	0	1
740.5375	940.4125	51	1	0
780.5125	940.4125	62	0	1
820.4875	940.4125	77	0	0
860.4625	940.4125	8	0	0
900.4375	940.4125	9	0	0
940.4125	940.4125	13	0	1
980.3875	940.4125	55	0	0
1020.3625	940.4125	54	0	0
1060.3375	940.4125	34	0	0
1100.3125	940.4125	80	0	1
1140.2875	940.4125	24	0	0
1180.2625	940.4125	77	0	1
1220.2375	940.4125	62	0	0
1260.2125	940.4125	32	0	0
1300.1875	940.4125	35	0	0
1340.1625	940.4125	37	0	0
1380.1375	940.4125	44	0	0
1420.1125	940.4125	16	0	1
1460.0875	940.4125	57	0	0
1500.0625	940.4125	4	0	0
1540.0375	940.4125	25	0	1
1580.0125	940.4125	31	0	0
20.9875	980.3875	51	0	0
60.9625	980.3875	15	0	0
100.9375	980.3875	9	0	0
140.9125	980.3875	19	0	0
180.8875	980.3875	2	0	0
220.8625	980.3875	32	0	1
260.8375	980.3875	61	0	1
300.8125	980.3875	51	0	1
340.7875	980.3875	67	0	0
380.7625	980.3875	25	0	1
420.7375	980.3875	4	0	1
460.7125	980.3875	61	0	1
500.6875	980.3875	72	0	0
540.6625	980.3875	79	0	1
580.6375	980.3875	31	0	0
620.6125	980.3875	7	0	1
660.5875	980.3875	79	0	1
700.5625	980.3875	31	0	0
740.5375	980.3875	77	1	1
780.5125	980.3875	21	0	1
820.4875	980.3875	50	1	1
860.4625	980.3875	42	0	1
900.4375	980.3875	75	1	1
940.4125	980.3875	17	0	0
980.3875	980.3875	68	0	1
1020.3625	980.3875	9	0	0
1060.3375	980.3875	26	0	0
1100.3125	980.3875	37	0	1
1140.2875	980.3875	43	0	1
1180.2625	980.3875	80	0	1
1220.2375	980.3875	61	0	1
1260.2125	980.3875	10	0	0
1300.1875	980.3875	15	0	0
1340.1625	980.3875	79	0	1
1380.1375	980.3875	57	0	0
1420.1125	980.3875	1	0	0
1460.0875	980.3875	11	0	1
1500.0625	980.3875	39	0	1
1540.0375	980.3875	34	0	1
1580.0125	980.3875	15	0	1
20.9875	1020.3625	31	0	0
60.9625	1020.3625	44	0	1
100.9375	1020.3625	43	0	1
140.9125	1020.3625	54	0	0
180.8875	1020.3625	34	0	1
220.8625	1020.3625	46	0	0
260.8375	1020.3625	68	0	1
300.8125	1020.3625	3	0	1
340.7875	1020.3625	49	0	1
380.7625	1020.3625	74	0	0
420.7375	1020.3625	54	0	0
460.7125	1020.3625	60	0	1
500.6875	1020.3625	75	0	1
540.6625	1020.3625	29	0	0
580.6375	1020.3625	50	0	0
620.6125	1020.3625	28	0	0
660.5875	1020.3625	57	0	0
700.5625	1020.3625	3	0	0
740.5375	1020.3625	34	0	0
780.5125	1020.3625	1	0	0
820.4875	1020.3625	1	0	1
860.4625	1020.3625	31	0	0
900.4375	1020.3625	40	0	0
940.4125	1020.3625	23	0	1
980.3875	1020.3625	30	0	0
1020.3625	1020.3625	63	0	1
1060.3375	1020.3625	48	0	1
1100.3125	1020.3625	43	0	1
1140.2875	1020.3625	72	0	1
1180.2625	1020.3625	51	0	1
1220.2375	1020.3625	80	0	0
1260.2125	1020.3625	62	0	1
1300.1875	1020.3625	52	0	1
1340.1625	1020.3625	40	0	0
1380.1375	1020.3625	7	0	1
1420.1125	1020.3625	61	0	1
1460.0875	1020.3625	69	0	1
1500.0625	1020.3625	6	0	0
1540.0375	1020.3625	76	0	1
1580.0125	1020.3625	21	0	0
20.9875	1060.3375	20	0	1
60.9625	1060.3375	10	0	0
100.9375	1060.3375	69	0	0
140.9125	1060.3375	21	0	0
180.8875	1060.3375	49	0	1
220.8625	1060.3375	2	0	0
260.8375	1060.3375	76	0	1
300.8125	1060.3375	17	0	0
340.7875	1060.3375	8	0	1
380.7625	1060.3375	73	0	0
420.7375	1060.3375	10	0	1
460.7125	1060.3375	48	0	1
500.6875	1060.3375	31	0	1
540.6625	1060.3375	12	0	0
580.6375	1060.3375	80	0	1
620.6125	1060.3375	9	0	0
660.5875	1060.3375	50	0	0
700.5625	1060.3375	74	0	1
740.5375	1060.3375	42	0	0
780.5125	1060.3375	78	0	1
820.4875	1060.3375	46	0	1
860.4625	1060.3375	15	0	1
900.4375	1060.3375	44	0	1
940.4125	1060.3375	47	0	1
980.3875	1060.3375	32	0	1
1020.3625	1060.3375	67	0	1
1060.3375	1060.3375	80	0	1
1100.3125	1060.3375	67	0	0
1140.2875	1060.3375	47	0	0
1180.2625	1060.3375	38	0	1
1220.2375	1060.3375	59	0	1
1260.2125	1060.3375	70	0	0
1300.1875	1060.3375	20	0	0
1340.1625	1060.3375	33	0	0
1380.1375	1060.3375	35	0	1
1420.1125	1060.3375	53	0	0
1460.0875	1060.3375	15	0	0
1500.0625	1060.3375	62	0	0
1540.0375	1060.3375	68	0	1
1580.0125	1060.3375	18	0	0
20.9875	1100.3125	73	0	0
60.9625	1100.3125	74	0	0
100.9375	1100.3125	72	0	1
140.9125	1100.3125	36	0	0
180.8875	1100.3125	6	0	0
220.8625	1100.3125	27	0	0
260.8375	1100.3125	76	0	0
300.8125	1100.3125	24	0	0
340.7875	1100.3125	63	0	0
380.7625	1100.3125	7	0	1
420.7375	1100.3125	34	0	0
460.7125	1100.3125	51	0	0
500.6875	1100.3125	35	0	0
540.6625	1100.3125	43	0	0
580.6375	1100.3125	77	0	1
620.6125	1100.3125	48	0	0
660.5875	1100.3125	21	0	0
700.5625	1100.3125	20	0	1
740.5375	1100.3125	63	0	1
780.5125	1100.3125	54	0	0
820.4875	1100.3125	29	0	0
860.4625	1100.3125	10	0	1
900.4375	1100.3125	71	0	1
940.4125	1100.3125	9	0	1
980.3875	1100.3125	28	0	1
1020.3625	1100.3125	8	0	1
1060.3375	1100.3125	13	0	1
1100.3125	1100.3125	48	0	0
1140.2875	1100.3125	75	0	0
1180.2625	1100.3125	24	0	0
1220.2375	1100.3125	77	0	0
1260.2125	1100.3125	76	0	1
1300.1875	1100.3125	46	0	0
1340.1625	1100.3125	77	0	1
1380.1375	1100.3125	13	0	1
1420.1125	1100.3125	25	0	1
1460.0875	1100.3125	5	0	1
1500.0625	1100.3125	48	0	1
1540.0375	1100.3125	25	0	0
1580.0125	1100.3125	71	0	1
20.9875	1140.2875	34	0	1
60.9625	1140.2875	75	0	1
100.9375	1140.2875	50	0	1
140.9125	1140.2875	31	0	0
180.8875	1140.2875	72	0	1
220.8625	1140.2875	20	0	1
260.8375	1140.2875	44	0	0
300.8125	1140.2875	44	0	0
340.7875	1140.2875	75	0	1
380.7625	1140.2875	16	0	1
420.7375	1140.2875	75	0	0
460.7125	1140.2875	54	0	0
500.6875	1140.2875	38	0	0
540.6625	1140.2875	60	0	1
580.6375	1140.2875	32	0	0
620.6125	1140.2875	18	0	0
660.5875	1140.2875	13	0	0
700.5625	1140.2875	43	0	1
740.5375	1140.2875	72	0	0
780.5125	1140.2875	3	0	1
820.4875	1140.2875	63	0	1
860.4625	1140.2875	33	0	1
900.4375	1140.2875	60	0	1
940.4125	1140.2875	59	0	1
980.3875	1140.2875	47	0	1
1020.3625	1140.2875	25	0	1
1060.3375	1140.2875	4	0	0
1100.3125	1140.2875	22	0	1
1140.2875	1140.2875	58	0	1
1180.2625	1140.2875	75	0	0
1220.2375	1140.2875	47	0	1
1260.2125	1140.2875	42	0	1
1300.1875	1140.2875	33	0	1
1340.1625	1140.2875	46	0	0
1380.1375	1140.2875	57	0	1
1420.1125	1140.2875	28	0	1
1460.0875	1140.2875	44	0	0
1500.0625	1140.2875	35	0	1
1540.0375	1140.2875	29	0	0
1580.0125	1140.2875	23	0	0
20.9875	1180.2625	26	0	0
60.9625	1180.2625	35	0	0
100.9375	1180.2625	11	0	0
140.9125	1180.2625	44	0	0
180.8875	1180.2625	49	0	1
220.8625	1180.2625	70	0	0
260.8375	1180.2625	67	0	1
300.8125	1180.2625	26	0	0
340.7875	1180.2625	46	0	1
380.7625	1180.2625	4	0	1
420.7375	1180.2625	53	0	1
460.7125	1180.2625	20	0	0
500.6875	1180.2625	45	0	0
540.6625	1180.2625	35	0	0
580.6375	1180.2625	49	0	0
620.6125	1180.2625	48	0	0
660.5875	1180.2625	67	0	1
700.5625	1180.2625	13	0	1
740.5375	1180.2625	41	0	0
780.5125	1180.2625	72	0	0
820.4875	1180.2625	5	0	0
860.4625	1180.2625	14	0	1
900.4375	1180.2625	13	0	0
940.4125	1180.2625	74	0	0
980.3875	1180.2625	11	0	0
1020.3625	1180.2625	6	0	0
1060.3375	1180.2625	28	0	0
1100.3125	1180.2625	68	0	1
1140.2875	1180.2625	62	0	1
1180.2625	1180.2625	37	0	1
1220.2375	1180.2625	77	0	0
1260.2125	1180.2625	63	0	0
1300.1875	1180.2625	29	0	0
1340.1625	1180.2625	35	0	0
1380.1375	1180.2625	18	0	0
1420.1125	1180.2625	24	0	0
1460.0875	1180.2625	15	0	0
1500.0625	1180.2625	18	0	1
1540.0375	1180.2625	32	0	1
1580.0125	1180.2625	8	0	0
20.9875	1220.2375	47	0	0
60.9625	1220.2375	12	0	0
100.9375	1220.2375	21	0	0
140.9125	1220.2375	54	0	1
180.8875	1220.2375	15	0	0
220.8625	1220.2375	56	0	1
260.8375	1220.2375	76	0	1
300.8125	1220.2375	18	0	1
340.7875	1220.2375	67	0	0
380.7625	1220.2375	11	0	1
420.7375	1220.2375	65	0	0
460.7125	1220.2375	75	0	0
500.6875	1220.2375	24	0	1
540.6625	1220.2375	28	0	1
580.6375	1220.2375	49	0	0
620.6125	1220.2375	3	0	1
660.5875	1220.2375	53	0	1
700.5625	1220.2375	8	0	1
740.5375	1220.2375	71	0	1
780.5125	1220.2375	26	0	1
820.4875	1220.2375	76	0	0
860.4625	1220.2375	25	0	0
900.4375	1220.2375	24	0	0
940.4125	1220.2375	36	0	0
980.3875	1220.2375	34	0	0
1020.3625	1220.2375	19	0	1
1060.3375	1220.2375	2	0	0
1100.3125	1220.2375	73	0	1
1140.2875	1220.2375	58	0	0
1180.2625	1220.2375	12	0	1
1220.2375	1220.2375	8	0	1
1260.2125	1220.2375	44	0	1
1300.1875	1220.2375	4	0	0
1340.1625	1220.2375	46	0	1
1380.1375	1220.2375	33	0	0
1420.1125	1220.2375	62	0	1
1460.0875	1220.2375	29	0	1
1500.0625	1220.2375	17	0	1
1540.0375	1220.2375	39	0	0
1580.0125	1220.2375	55	0	0
20.9875	1260.2125	65	0	0
60.9625	1260.2125	13	0	1
100.9375	1260.2125	71	0	1
140.9125	1260.2125	9	0	1
180.8875	1260.2125	23	0	1
220.8625	1260.2125	13	0	1
260.8375	1260.2125	5	0	0
300.8125	1260.2125	70	0	0
340.7875	1260.2125	77	0	1
380.7625	1260.2125	50	0	0
420.7375	1260.2125	25	0	0
460.7125	1260.2125	15	0	0
500.6875	1260.2125	42	0	1
540.6625	1260.2125	72	0	1
580.6375	1260.2125	34	0	0
620.6125	1260.2125	71	0	1
660.5875	1260.2125	67	0	0
700.5625	1260.2125	19	0	1
740.5375	1260.2125	60	0	1
780.5125	1260.2125	26	0	0
820.4875	1260.2125	58	0	1
860.4625	1260.2125	6	0	1
900.4375	1260.2125	16	0	0
940.4125	1260.2125	74	0	1
980.3875	1260.2125	27	0	0
1020.3625	1260.2125	59	0	0
1060.3375	1260.2125	61	0	0
1100.3125	1260.2125	79	0	1
1140.2875	1260.2125	51	0	1
1180.2625	1260.2125	75	0	0
1220.2375	1260.2125	27	0	1
1260.2125	1260.2125	49	0	0
1300.1875	1260.2125	11	0	0
1340.1625	1260.2125	55	0	0
1380.1375	1260.2125	35	0	0
1420.1125	1260.2125	69	0	0
1460.0875	1260.2125	79	0	1
1500.0625	1260.2125	11	0	0
1540.0375	1260.2125	27	0	0
1580.0125	1260.2125	38	0	0
20.9875	1300.1875	44	0	1
60.9625	1300.1875	38	0	1
100.9375	1300.1875	11	0	1
140.9125	1300.1875	36	0	1
180.8875	1300.1875	52	0	0
220.8625	1300.1875	3	0	0
260.8375	1300.1875	78	0	1
300.8125	1300.1875	47	0	1
340.7875	1300.1875	80	0	0
380.7625	1300.1875	50	0	1
420.7375	1300.1875	59	0	1
460.7125	1300.1875	80	0	1
500.6875	1300.1875	47	0	0
540.6625	1300.1875	19	0	1
580.6375	1300.1875	5	0	0
620.6125	1300.1875	66	0	1
660.5875	1300.1875	78	0	0
700.5625	1300.1875	5	0	1
740.5375	1300.1875	64	0	1
780.5125	1300.1875	62	0	0
820.4875	1300.1875	37	0	0
860.4625	1300.1875	6	0	1
900.4375	1300.1875	37	0	1
940.4125	1300.1875	8	0	1
980.3875	1300.1875	12	0	1
1020.3625	1300.1875	74	0	0
1060.3375	1300.1875	22	0	1
1100.3125	1300.1875	60	0	0
1140.2875	1300.1875	66	0	1
1180.2625	1300.1875	71	0	1
1220.2375	1300.1875	53	0	1
1260.2125	1300.1875	66	0	1
1300.1875	1300.1875	74	0	0
1340.1625	1300.1875	20	0	1
1380.1375	1300.1875	7	0	1
1420.1125	1300.1875	66	0	0
1460.0875	1300.1875	2	0	1
1500.0625	1300.1875	23	0	1
1540.0375	1300.1875	37	0	0
1580.0125	1300.1875	58	0	1
20.9875	1340.1625	59	0	0
60.9625	1340.1625	36	0	1
100.9375	1340.1625	17	0	0
140.9125	1340.1625	64	0	0
180.8875	1340.1625	33	0	0
220.8625	1340.1625	60	0	1
260.8375	1340.1625	5	0	1
300.8125	1340.1625	3	0	1
340.7875	1340.1625	8	0	1
380.7625	1340.1625	35	0	0
420.7375	1340.1625	61	0	0
460.7125	1340.1625	25	0	0
500.6875	1340.1625	50	0	1
540.6625	1340.1625	7	0	0
580.6375	1340.1625	39	0	1
620.6125	1340.1625	68	0	0
660.5875	1340.1625	7	0	1
700.5625	1340.1625	55	0	0
740.5375	1340.1625	54	0	1
780.5125	1340.1625	6	0	0
820.4875	1340.1625	10	0	0
860.4625	1340.1625	34	0	0
900.4375	1340.1625	17	0	1
940.4125	1340.1625	79	0	0
980.3875	1340.1625	70	0	1
1020.3625	1340.1625	52	0	1
1060.3375	1340.1625	20	0	1
1100.3125	1340.1625	58	0	1
1140.2875	1340.1625	37	0	0
1180.2625	1340.1625	36	0	0
1220.2375	1340.1625	48	0	1
1260.2125	1340.1625	52	0	0
1300.1875	1340.1625	13	0	1
1340.1625	1340.1625	19	0	1
1380.1375	1340.1625	17	0	1
1420.1125	1340.1625	78	0	0
1460.0875	1340.1625	5	0	0
1500.0625	1340.1625	1	0	1
1540.0375	1340.1625	34	0	1
1580.0125	1340.1625	27	0	0
20.9875	1380.1375	35	0	0
60.9625	1380.1375	43	0	0
100.9375	1380.1375	48	0	0
140.9125	1380.1375	56	0	0
180.8875	1380.1375	66	0	0
220.8625	1380.1375	63	0	1
260.8375	1380.1375	31	0	1
300.8125	1380.1375	17	0	0
340.7875	1380.1375	22	0	0
380.7625	1380.1375	2	0	0
420.7375	1380.1375	75	0	1
460.7125	1380.1375	77	0	1
500.6875	1380.1375	54	0	1
540.6625	1380.1375	73	0	1
580.6375	1380.1375	22	0	0
620.6125	1380.1375	17	0	0
660.5875	1380.1375	19	0	1
700.5625	1380.1375	9	0	0
740.5375	1380.1375	74	0	1
780.5125	1380.1375	80	0	0
820.4875	1380.1375	30	0	0
860.4625	1380.1375	64	0	1
900.4375	1380.1375	56	0	1
940.4125	1380.1375	68	0	1
980.3875	1380.1375	39	0	0
1020.3625	1380.1375	68	0	0
1060.3375	1380.1375	73	0	1
1100.3125	1380.1375	23	0	0
1140.2875	1380.1375	27	0	1
1180.2625	1380.1375	2	0	0
1220.2375	1380.1375	60	0	1
1260.2125	1380.1375	17	0	0
1300.1875	1380.1375	24	0	0
1340.1625	1380.1375	75	0	0
1380.1375	1380.1375	7	0	1
1420.1125	1380.1375	68	0	0
1460.0875	1380.1375	34	0	0
1500.0625	1380.1375	63	0	1
1540.0375	1380.1375	8	0	1
1580.0125	1380.1375	28	0	0
20.9875	1420.1125	39	0	1
60.9625	1420.1125	47	0	0
100.9375	1420.1125	80	0	0
140.9125	1420.1125	1	0	1
180.8875	1420.1125	67	0	1
220.8625	1420.1125	36	0	0
260.8375	1420.1125	30	0	1
300.8125	1420.1125	76	0	0
340.7875	1420.1125	29	0	1
380.7625	1420.1125	26	0	1
420.7375	1420.1125	38	0	1
460.7125	1420.1125	53	0	0
500.6875	1420.1125	1	0	1
540.6625	1420.1125	25	0	0
580.6375	1420.1125	16	0	1
620.6125	1420.1125	76	0	0
660.5875	1420.1125	31	0	0
700.5625	1420.1125	26	0	0
740.5375	1420.1125	69	0	1
780.5125	1420.1125	10	0	1
820.4875	1420.1125	77	0	1
860.4625	1420.1125	25	0	0
900.4375	1420.1125	6	0	0
940.4125	1420.1125	42	0	1
980.3875	1420.1125	20	0	0
1020.3625	1420.1125	44	0	1
1060.3375	1420.1125	63	0	0
1100.3125	1420.1125	10	0	1
1140.2875	1420.1125	38	0	1
1180.2625	1420.1125	13	0	1
1220.2375	1420.1125	31	0	0
1260.2125	1420.1125	2	0	0
1300.1875	1420.1125	10	0	0
1340.1625	1420.1125	70	0	1
1380.1375	1420.1125	57	0	1
1420.1125	1420.1125	43	0	0
1460.0875	1420.1125	61	0	0
1500.0625	1420.1125	34	0	0
1540.0375	1420.1125	3	0	1
1580.0125	1420.1125	33	0	1
20.9875	1460.0875	42	0	1
60.9625	1460.0875	60	0	1
100.9375	1460.0875	63	0	1
140.9125	1460.0875	18	0	1
180.8875	1460.0875	44	0	1
220.8625	1460.0875	36	0	0
260.8375	1460.0875	33	0	1
300.8125	1460.0875	44	0	1
340.7875	1460.0875	37	0	1
380.7625	1460.0875	46	0	0
420.7375	1460.0875	59	0	1
460.7125	1460.0875	9	0	1
500.6875	1460.0875	79	0	0
540.6625	1460.0875	19	0	0
580.6375	1460.0875	38	0	0
620.6125	1460.0875	58	0	1
660.5875	1460.0875	48	0	1
700.5625	1460.0875	55	0	1
740.5375	1460.0875	2	0	0
780.5125	1460.0875	58	0	1
820.4875	1460.0875	39	0	1
860.4625	1460.0875	62	0	0
900.4375	1460.0875	74	0	1
940.4125	1460.0875	41	0	0
980.3875	1460.0875	77	0	1
1020.3625	1460.0875	71	0	0
1060.3375	1460.0875	35	0	1
1100.3125	1460.0875	3	0	0
1140.2875	1460.0875	50	0	1
1180.2625	1460.0875	1	0	0
1220.2375	1460.0875	18	0	0
1260.2125	1460.0875	80	0	1
1300.1875	1460.0875	34	0	0
1340.1625	1460.0875	18	0	1
1380.1375	1460.0875	36	0	1
1420.1125	1460.0875	30	0	0
1460.0875	1460.0875	11	0	0
1500.0625	1460.0875	24	0	1
1540.0375	1460.0875	52	0	0
1580.0125	1460.0875	22	0	1
20.9875	1500.0625	22	0	0
60.9625	1500.0625	31	0	1
100.9375	1500.0625	47	0	0
140.9125	1500.0625	53	0	1
180.8875	1500.0625	60	0	1
220.8625	1500.0625	67	0	1
260.8375	1500.0625	59	0	1
300.8125	1500.0625	29	0	0
340.7875	1500.0625	46	0	1
380.7625	1500.0625	77	0	1
420.7375	1500.0625	47	0	1
460.7125	1500.0625	58	0	0
500.6875	1500.0625	64	0	0
540.6625	1500.0625	11	0	0
580.6375	1500.0625	46	0	1
620.6125	1500.0625	57	0	0
660.5875	1500.0625	20	0	1
700.5625	1500.0625	25	0	1
740.5375	1500.0625	35	0	0
780.5125	1500.0625	23	0	0
820.4875	1500.0625	14	0	1
860.4625	1500.0625	67	0	0
900.4375	1500.0625	68	0	1
940.4125	1500.0625	39	0	1
980.3875	1500.0625	32	0	0
1020.3625	1500.0625	38	0	0
1060.3375	1500.0625	68	0	0
1100.3125	1500.0625	24	0	0
1140.2875	1500.0625	28	0	0
1180.2625	1500.0625	29	0	1
1220.2375	1500.0625	66	0	0
1260.2125	1500.0625	9	0	0
1300.1875	1500.0625	47	0	0
1340.1625	1500.0625	47	0	1
1380.1375	1500.0625	11	0	0
1420.1125	1500.0625	55	0	1
1460.0875	1500.0625	74	0	1
1500.0625	1500.0625	33	0	1
1540.0375	1500.0625	54	0	0
1580.0125	1500.0625	72	0	1
20.9875	1540.0375	38	0	1
60.9625	1540.0375	43	0	1
100.9375	1540.0375	23	0	0
140.9125	1540.0375	9	0	0
180.8875	1540.0375	38	0	0
220.8625	1540.0375	53	0	1
260.8375	1540.0375	12	0	1
300.8125	1540.0375	22	0	1
340.7875	1540.0375	14	0	1
380.7625	1540.0375	48	0	0
420.7375	1540.0375	61	0	1
460.7125	1540.0375	17	0	0
500.6875	1540.0375	18	0	0
540.6625	1540.0375	77	0	1
580.6375	1540.0375	26	0	0
620.6125	1540.0375	7	0	1
660.5875	1540.0375	13	0	0
700.5625	1540.0375	20	0	0
740.5375	1540.0375	52	0	1
780.5125	1540.0375	20	0	0
820.4875	1540.0375	71	0	0
860.4625	1540.0375	27	0	0
900.4375	1540.0375	1	0	1
940.4125	1540.0375	48	0	1
980.3875	1540.0375	1	0	1
1020.3625	1540.0375	14	0	0
1060.3375	1540.0375	14	0	0
1100.3125	1540.0375	68	0	0
1140.2875	1540.0375	73	0	0
1180.2625	1540.0375	3	0	1
1220.2375	1540.0375	76	0	0
1260.2125	1540.0375	20	0	0
1300.1875	1540.0375	50	0	0
1340.1625	1540.0375	73	0	0
1380.1375	1540.0375	69	0	0
1420.1125	1540.0375	50	0	1
1460.0875	1540.0375	55	0	1
1500.0625	1540.0375	20	0	1
1540.0375	1540.0375	43	0	0
1580.0125	1540.0375	30	0	0
20.9875	1580.0125	66	0	0
60.9625	1580.0125	16	0	1
100.9375	1580.0125	15	0	0
140.9125	1580.0125	75	0	1
180.8875	1580.0125	39	0	1
220.8625	1580.0125	30	0	1
260.8375	1580.0125	37	0	1
300.8125	1580.0125	7	0	1
340.7875	1580.0125	71	0	0
380.7625	1580.0125	1	0	1
420.7375	1580.0125	15	0	1
460.7125	1580.0125	64	0	0
500.6875	1580.0125	46	0	0
540.6625	1580.0125	12	0	1
580.6375	1580.0125	28	0	0
620.6125	1580.0125	67	0	0
660.5875	1580.0125	21	0	0
700.5625	1580.0125	76	0	1
740.5375	1580.0125	4	0	1
780.5125	1580.0125	69	0	1
820.4875	1580.0125	23	0	1
860.4625	1580.0125	80	0	1
900.4375	1580.0125	49	0	0
940.4125	1580.0125	13	0	1
980.3875	1580.0125	4	0	0
1020.3625	1580.0125	73	0	1
1060.3375	1580.0125	25	0	0
1100.3125	1580.0125	50	0	0
1140.2875	1580.0125	80	0	1
1180.2625	1580.0125	56	0	1
1220.2375	1580.0125	34	0	1
1260.2125	1580.0125	66	0	0
1300.1875	1580.0125	72	0	0
1340.1625	1580.0125	27	0	1
1380.1375	1580.0125	32	0	0
1420.1125	1580.0125	47	0	0
1460.0875	1580.0125	52	0	0
1500.0625	1580.0125	75	0	1
1540.0375	1580.0125	16	0	0
1580.0125	1580.0125	65	0	0
